# Supplementary material for: Study on the Correlations between Quality Indicators of Dry-Aged Beef and Microbial Succession during Fermentation
Source: Foods. 2024 May 16;13(10):1552. doi: 10.3390/foods13101552 (PMC11120345; doi:10.3390/foods13101552)
Supplement: Supplementary file 1 [file foods-13-01552-s001.zip]

Archive with 1 entries (1 files):
- foods-2995236-supplementary.pdf
